# Supplementary material for: The Association between Early Opioids Prescribing and the Length of Disability in Acute Lower Back Pain: A Systematic Review and Narrative Synthesis
Source: Int J Environ Res Public Health. 2022 Sep 25;19(19):12114. doi: 10.3390/ijerph191912114 (PMC9566201; doi:10.3390/ijerph191912114)
Supplement: Supplementary file 1 [file ijerph-19-12114-s001.zip]

Archive with 1 entries (1 files):
- ijerph-1910947-supplementary.pdf
